# Supplementary material for: The equatorial position of the metaphase plate ensures symmetric cell divisions
Source: eLife. 2015 Jul 18;4:e05124. doi: 10.7554/eLife.05124 (PMC4536468; doi:10.7554/eLife.05124)
Supplement: Source code 1. — Custom built software in Matlab. DOI: http://dx.doi.org/10.7554/eLife.05124.021 [file elife05124s001.zip]

Archive with 682 entries (643 files):
- Poles and Kinetochores/
- Poles and Kinetochores/.DS_Store
- __MACOSX/
- __MACOSX/Poles and Kinetochores/
- __MACOSX/Poles and Kinetochores/._.DS_Store
- Poles and Kinetochores/Distance3D.m
- __MACOSX/Poles and Kinetochores/._Distance3D.m
- Poles and Kinetochores/External/
- Poles and Kinetochores/External/.DS_Store
- __MACOSX/Poles and Kinetochores/External/
- __MACOSX/Poles and Kinetochores/External/._.DS_Store
- Poles and Kinetochores/External/geom3d/
- Poles and Kinetochores/External/geom3d/.DS_Store
- __MACOSX/Poles and Kinetochores/External/geom3d/
- __MACOSX/Poles and Kinetochores/External/geom3d/._.DS_Store
- Poles and Kinetochores/External/geom3d/geom3d/
- Poles and Kinetochores/External/geom3d/geom3d/anglePoints3d.m
- __MACOSX/Poles and Kinetochores/External/geom3d/geom3d/
- __MACOSX/Poles and Kinetochores/External/geom3d/geom3d/._anglePoints3d.m
- Poles and Kinetochores/External/geom3d/geom3d/angles3d.m
- __MACOSX/Poles and Kinetochores/External/geom3d/geom3d/._angles3d.m
- Poles and Kinetochores/External/geom3d/geom3d/angleSort3d.m
- __MACOSX/Poles and Kinetochores/External/geom3d/geom3d/._angleSort3d.m
- Poles and Kinetochores/External/geom3d/geom3d/boundingBox3d.m
- __MACOSX/Poles and Kinetochores/External/geom3d/geom3d/._boundingBox3d.m
- Poles and Kinetochores/External/geom3d/geom3d/box3dVolume.m
- __MACOSX/Poles and Kinetochores/External/geom3d/geom3d/._box3dVolume.m
- Poles and Kinetochores/External/geom3d/geom3d/boxes3d.m
- __MACOSX/Poles and Kinetochores/External/geom3d/geom3d/._boxes3d.m
- Poles and Kinetochores/External/geom3d/geom3d/cart2cyl.m
- __MACOSX/Poles and Kinetochores/External/geom3d/geom3d/._cart2cyl.m
- Poles and Kinetochores/External/geom3d/geom3d/cart2sph2.m
- __MACOSX/Poles and Kinetochores/External/geom3d/geom3d/._cart2sph2.m
- Poles and Kinetochores/External/geom3d/geom3d/cart2sph2d.m
- __MACOSX/Poles and Kinetochores/External/geom3d/geom3d/._cart2sph2d.m
- Poles and Kinetochores/External/geom3d/geom3d/changelog.txt
- __MACOSX/Poles and Kinetochores/External/geom3d/geom3d/._changelog.txt
- Poles and Kinetochores/External/geom3d/geom3d/changes.txt
- __MACOSX/Poles and Kinetochores/External/geom3d/geom3d/._changes.txt
- Poles and Kinetochores/External/geom3d/geom3d/circle3dOrigin.m
- __MACOSX/Poles and Kinetochores/External/geom3d/geom3d/._circle3dOrigin.m
- Poles and Kinetochores/External/geom3d/geom3d/circle3dPoint.m
- __MACOSX/Poles and Kinetochores/External/geom3d/geom3d/._circle3dPoint.m
- Poles and Kinetochores/External/geom3d/geom3d/circle3dPosition.m
- __MACOSX/Poles and Kinetochores/External/geom3d/geom3d/._circle3dPosition.m
- Poles and Kinetochores/External/geom3d/geom3d/circles3d.m
- __MACOSX/Poles and Kinetochores/External/geom3d/geom3d/._circles3d.m
- Poles and Kinetochores/External/geom3d/geom3d/clipConvexPolygon3dHP.m
- __MACOSX/Poles and Kinetochores/External/geom3d/geom3d/._clipConvexPolygon3dHP.m
- Poles and Kinetochores/External/geom3d/geom3d/clipLine3d.m
- __MACOSX/Poles and Kinetochores/External/geom3d/geom3d/._clipLine3d.m
- Poles and Kinetochores/External/geom3d/geom3d/clipPoints3d.m
- __MACOSX/Poles and Kinetochores/External/geom3d/geom3d/._clipPoints3d.m
- Poles and Kinetochores/External/geom3d/geom3d/clipPolygon3dHP.m
- __MACOSX/Poles and Kinetochores/External/geom3d/geom3d/._clipPolygon3dHP.m
- Poles and Kinetochores/External/geom3d/geom3d/composeTransforms3d.m
- __MACOSX/Poles and Kinetochores/External/geom3d/geom3d/._composeTransforms3d.m
- Poles and Kinetochores/External/geom3d/geom3d/Contents.m
- __MACOSX/Poles and Kinetochores/External/geom3d/geom3d/._Contents.m
- Poles and Kinetochores/External/geom3d/geom3d/createBasisTransform3d.m
- __MACOSX/Poles and Kinetochores/External/geom3d/geom3d/._createBasisTransform3d.m
- Poles and Kinetochores/External/geom3d/geom3d/createEulerAnglesRotation.m
- __MACOSX/Poles and Kinetochores/External/geom3d/geom3d/._createEulerAnglesRotation.m
- Poles and Kinetochores/External/geom3d/geom3d/createLine3d.m
- __MACOSX/Poles and Kinetochores/External/geom3d/geom3d/._createLine3d.m
- Poles and Kinetochores/External/geom3d/geom3d/createPlane.m
- __MACOSX/Poles and Kinetochores/External/geom3d/geom3d/._createPlane.m
- Poles and Kinetochores/External/geom3d/geom3d/createRotation3dLineAngle.m
- __MACOSX/Poles and Kinetochores/External/geom3d/geom3d/._createRotation3dLineAngle.m
- Poles and Kinetochores/External/geom3d/geom3d/createRotationOx.m
- __MACOSX/Poles and Kinetochores/External/geom3d/geom3d/._createRotationOx.m
- Poles and Kinetochores/External/geom3d/geom3d/createRotationOy.m
- __MACOSX/Poles and Kinetochores/External/geom3d/geom3d/._createRotationOy.m
- Poles and Kinetochores/External/geom3d/geom3d/createRotationOz.m
- __MACOSX/Poles and Kinetochores/External/geom3d/geom3d/._createRotationOz.m
- Poles and Kinetochores/External/geom3d/geom3d/createScaling3d.m
- __MACOSX/Poles and Kinetochores/External/geom3d/geom3d/._createScaling3d.m
- Poles and Kinetochores/External/geom3d/geom3d/createSphere.m
- __MACOSX/Poles and Kinetochores/External/geom3d/geom3d/._createSphere.m
- Poles and Kinetochores/External/geom3d/geom3d/createTranslation3d.m
- __MACOSX/Poles and Kinetochores/External/geom3d/geom3d/._createTranslation3d.m
- Poles and Kinetochores/External/geom3d/geom3d/cyl2cart.m
- __MACOSX/Poles and Kinetochores/External/geom3d/geom3d/._cyl2cart.m
- Poles and Kinetochores/External/geom3d/geom3d/dihedralAngle.m
- __MACOSX/Poles and Kinetochores/External/geom3d/geom3d/._dihedralAngle.m
- Poles and Kinetochores/External/geom3d/geom3d/distanceLines3d.m
- __MACOSX/Poles and Kinetochores/External/geom3d/geom3d/._distanceLines3d.m
- Poles and Kinetochores/External/geom3d/geom3d/distancePointEdge3d.m
- __MACOSX/Poles and Kinetochores/External/geom3d/geom3d/._distancePointEdge3d.m
- Poles and Kinetochores/External/geom3d/geom3d/distancePointLine3d.m
- __MACOSX/Poles and Kinetochores/External/geom3d/geom3d/._distancePointLine3d.m
- Poles and Kinetochores/External/geom3d/geom3d/distancePointPlane.m
- __MACOSX/Poles and Kinetochores/External/geom3d/geom3d/._distancePointPlane.m
- Poles and Kinetochores/External/geom3d/geom3d/distancePoints3d.m
- __MACOSX/Poles and Kinetochores/External/geom3d/geom3d/._distancePoints3d.m
- Poles and Kinetochores/External/geom3d/geom3d/drawAxis3d.m
- __MACOSX/Poles and Kinetochores/External/geom3d/geom3d/._drawAxis3d.m
- Poles and Kinetochores/External/geom3d/geom3d/drawAxisCube.m
- __MACOSX/Poles and Kinetochores/External/geom3d/geom3d/._drawAxisCube.m
- Poles and Kinetochores/External/geom3d/geom3d/drawBox3d.m
- __MACOSX/Poles and Kinetochores/External/geom3d/geom3d/._drawBox3d.m
- Poles and Kinetochores/External/geom3d/geom3d/drawCircle3d.m
- __MACOSX/Poles and Kinetochores/External/geom3d/geom3d/._drawCircle3d.m
- Poles and Kinetochores/External/geom3d/geom3d/drawCircleArc3d.m
- __MACOSX/Poles and Kinetochores/External/geom3d/geom3d/._drawCircleArc3d.m
- Poles and Kinetochores/External/geom3d/geom3d/drawCube.m
- __MACOSX/Poles and Kinetochores/External/geom3d/geom3d/._drawCube.m
- Poles and Kinetochores/External/geom3d/geom3d/drawCuboid.m
- __MACOSX/Poles and Kinetochores/External/geom3d/geom3d/._drawCuboid.m
- Poles and Kinetochores/External/geom3d/geom3d/drawCurve3d.m
- __MACOSX/Poles and Kinetochores/External/geom3d/geom3d/._drawCurve3d.m
- Poles and Kinetochores/External/geom3d/geom3d/drawCylinder.m
- __MACOSX/Poles and Kinetochores/External/geom3d/geom3d/._drawCylinder.m
- Poles and Kinetochores/External/geom3d/geom3d/drawEdge3d.m
- __MACOSX/Poles and Kinetochores/External/geom3d/geom3d/._drawEdge3d.m
- Poles and Kinetochores/External/geom3d/geom3d/drawEllipse3d.m
- __MACOSX/Poles and Kinetochores/External/geom3d/geom3d/._drawEllipse3d.m
- Poles and Kinetochores/External/geom3d/geom3d/drawEllipsoid.m
- __MACOSX/Poles and Kinetochores/External/geom3d/geom3d/._drawEllipsoid.m
- Poles and Kinetochores/External/geom3d/geom3d/drawGrid3d.m
- __MACOSX/Poles and Kinetochores/External/geom3d/geom3d/._drawGrid3d.m
- Poles and Kinetochores/External/geom3d/geom3d/drawLine3d.m
- __MACOSX/Poles and Kinetochores/External/geom3d/geom3d/._drawLine3d.m
- Poles and Kinetochores/External/geom3d/geom3d/drawPartialPatch.m
- __MACOSX/Poles and Kinetochores/External/geom3d/geom3d/._drawPartialPatch.m
- Poles and Kinetochores/External/geom3d/geom3d/drawPlane3d.m
- __MACOSX/Poles and Kinetochores/External/geom3d/geom3d/._drawPlane3d.m
- Poles and Kinetochores/External/geom3d/geom3d/drawPoint3d.m
- __MACOSX/Poles and Kinetochores/External/geom3d/geom3d/._drawPoint3d.m
- Poles and Kinetochores/External/geom3d/geom3d/drawPolygon3d.m
- __MACOSX/Poles and Kinetochores/External/geom3d/geom3d/._drawPolygon3d.m
- Poles and Kinetochores/External/geom3d/geom3d/drawPolyline3d.m
- __MACOSX/Poles and Kinetochores/External/geom3d/geom3d/._drawPolyline3d.m
- Poles and Kinetochores/External/geom3d/geom3d/drawSphere.m
- __MACOSX/Poles and Kinetochores/External/geom3d/geom3d/._drawSphere.m
- Poles and Kinetochores/External/geom3d/geom3d/drawSphericalEdge.m
- __MACOSX/Poles and Kinetochores/External/geom3d/geom3d/._drawSphericalEdge.m
- Poles and Kinetochores/External/geom3d/geom3d/drawSphericalPolygon.m
- __MACOSX/Poles and Kinetochores/External/geom3d/geom3d/._drawSphericalPolygon.m
- Poles and Kinetochores/External/geom3d/geom3d/drawSphericalTriangle.m
- __MACOSX/Poles and Kinetochores/External/geom3d/geom3d/._drawSphericalTriangle.m
- Poles and Kinetochores/External/geom3d/geom3d/drawSurfPatch.m
- __MACOSX/Poles and Kinetochores/External/geom3d/geom3d/._drawSurfPatch.m
- Poles and Kinetochores/External/geom3d/geom3d/drawTorus.m
- __MACOSX/Poles and Kinetochores/External/geom3d/geom3d/._drawTorus.m
- Poles and Kinetochores/External/geom3d/geom3d/drawVector3d.m
- __MACOSX/Poles and Kinetochores/External/geom3d/geom3d/._drawVector3d.m
- Poles and Kinetochores/External/geom3d/geom3d/ellipsoidSurfaceArea.m
- __MACOSX/Poles and Kinetochores/External/geom3d/geom3d/._ellipsoidSurfaceArea.m
- Poles and Kinetochores/External/geom3d/geom3d/eulerAnglesToRotation3d.m
- __MACOSX/Poles and Kinetochores/External/geom3d/geom3d/._eulerAnglesToRotation3d.m
- Poles and Kinetochores/External/geom3d/geom3d/fillPolygon3d.m
- __MACOSX/Poles and Kinetochores/External/geom3d/geom3d/._fillPolygon3d.m
- Poles and Kinetochores/External/geom3d/geom3d/fillSphericalPolygon.m
- __MACOSX/Poles and Kinetochores/External/geom3d/geom3d/._fillSphericalPolygon.m
- Poles and Kinetochores/External/geom3d/geom3d/fillSphericalTriangle.m
- __MACOSX/Poles and Kinetochores/External/geom3d/geom3d/._fillSphericalTriangle.m
- Poles and Kinetochores/External/geom3d/geom3d/fitLine3d.m
- __MACOSX/Poles and Kinetochores/External/geom3d/geom3d/._fitLine3d.m
- Poles and Kinetochores/External/geom3d/geom3d/fitPlane.m
- __MACOSX/Poles and Kinetochores/External/geom3d/geom3d/._fitPlane.m
- Poles and Kinetochores/External/geom3d/geom3d/hypot3.m
- __MACOSX/Poles and Kinetochores/External/geom3d/geom3d/._hypot3.m
- Poles and Kinetochores/External/geom3d/geom3d/inertiaEllipsoid.m
- __MACOSX/Poles and Kinetochores/External/geom3d/geom3d/._inertiaEllipsoid.m
- Poles and Kinetochores/External/geom3d/geom3d/intersectBoxes3d.m
- __MACOSX/Poles and Kinetochores/External/geom3d/geom3d/._intersectBoxes3d.m
- Poles and Kinetochores/External/geom3d/geom3d/intersectEdgePlane.m
- __MACOSX/Poles and Kinetochores/External/geom3d/geom3d/._intersectEdgePlane.m
- Poles and Kinetochores/External/geom3d/geom3d/intersectLineCylinder.m
- __MACOSX/Poles and Kinetochores/External/geom3d/geom3d/._intersectLineCylinder.m
- Poles and Kinetochores/External/geom3d/geom3d/intersectLinePlane.m
- __MACOSX/Poles and Kinetochores/External/geom3d/geom3d/._intersectLinePlane.m
- Poles and Kinetochores/External/geom3d/geom3d/intersectLinePolygon3d.m
- __MACOSX/Poles and Kinetochores/External/geom3d/geom3d/._intersectLinePolygon3d.m
- Poles and Kinetochores/External/geom3d/geom3d/intersectLineSphere.m
- __MACOSX/Poles and Kinetochores/External/geom3d/geom3d/._intersectLineSphere.m
- Poles and Kinetochores/External/geom3d/geom3d/intersectLineTriangle3d.m
- __MACOSX/Poles and Kinetochores/External/geom3d/geom3d/._intersectLineTriangle3d.m
- Poles and Kinetochores/External/geom3d/geom3d/intersectPlaneLine.m
- __MACOSX/Poles and Kinetochores/External/geom3d/geom3d/._intersectPlaneLine.m
- Poles and Kinetochores/External/geom3d/geom3d/intersectPlanes.m
- __MACOSX/Poles and Kinetochores/External/geom3d/geom3d/._intersectPlanes.m
- Poles and Kinetochores/External/geom3d/geom3d/intersectPlaneSphere.m
- __MACOSX/Poles and Kinetochores/External/geom3d/geom3d/._intersectPlaneSphere.m
- Poles and Kinetochores/External/geom3d/geom3d/intersectRayPolygon3d.m
- __MACOSX/Poles and Kinetochores/External/geom3d/geom3d/._intersectRayPolygon3d.m
- Poles and Kinetochores/External/geom3d/geom3d/isBelowPlane.m
- __MACOSX/Poles and Kinetochores/External/geom3d/geom3d/._isBelowPlane.m
- Poles and Kinetochores/External/geom3d/geom3d/isCoplanar.m
- __MACOSX/Poles and Kinetochores/External/geom3d/geom3d/._isCoplanar.m
- Poles and Kinetochores/External/geom3d/geom3d/isParallel3d.m
- __MACOSX/Poles and Kinetochores/External/geom3d/geom3d/._isParallel3d.m
- Poles and Kinetochores/External/geom3d/geom3d/isPerpendicular3d.m
- __MACOSX/Poles and Kinetochores/External/geom3d/geom3d/._isPerpendicular3d.m
- Poles and Kinetochores/External/geom3d/geom3d/linePosition3d.m
- __MACOSX/Poles and Kinetochores/External/geom3d/geom3d/._linePosition3d.m
- Poles and Kinetochores/External/geom3d/geom3d/lines3d.m
- __MACOSX/Poles and Kinetochores/External/geom3d/geom3d/._lines3d.m
- Poles and Kinetochores/External/geom3d/geom3d/medianPlane.m
- __MACOSX/Poles and Kinetochores/External/geom3d/geom3d/._medianPlane.m
- Poles and Kinetochores/External/geom3d/geom3d/mergeBoxes3d.m
- __MACOSX/Poles and Kinetochores/External/geom3d/geom3d/._mergeBoxes3d.m
- Poles and Kinetochores/External/geom3d/geom3d/midPoint3d.m
- __MACOSX/Poles and Kinetochores/External/geom3d/geom3d/._midPoint3d.m
- Poles and Kinetochores/External/geom3d/geom3d/normalize3d.m
- __MACOSX/Poles and Kinetochores/External/geom3d/geom3d/._normalize3d.m
- Poles and Kinetochores/External/geom3d/geom3d/normalizePlane.m
- __MACOSX/Poles and Kinetochores/External/geom3d/geom3d/._normalizePlane.m
- Poles and Kinetochores/External/geom3d/geom3d/normalizeVector3d.m
- __MACOSX/Poles and Kinetochores/External/geom3d/geom3d/._normalizeVector3d.m
- Poles and Kinetochores/External/geom3d/geom3d/parallelLine3d.m
- __MACOSX/Poles and Kinetochores/External/geom3d/geom3d/._parallelLine3d.m
- Poles and Kinetochores/External/geom3d/geom3d/parallelPlane.m
- __MACOSX/Poles and Kinetochores/External/geom3d/geom3d/._parallelPlane.m
- Poles and Kinetochores/External/geom3d/geom3d/planeNormal.m
- __MACOSX/Poles and Kinetochores/External/geom3d/geom3d/._planeNormal.m
- Poles and Kinetochores/External/geom3d/geom3d/planePoint.m
- __MACOSX/Poles and Kinetochores/External/geom3d/geom3d/._planePoint.m
- Poles and Kinetochores/External/geom3d/geom3d/planePosition.m
- __MACOSX/Poles and Kinetochores/External/geom3d/geom3d/._planePosition.m
- Poles and Kinetochores/External/geom3d/geom3d/planes3d.m
- __MACOSX/Poles and Kinetochores/External/geom3d/geom3d/._planes3d.m
- Poles and Kinetochores/External/geom3d/geom3d/planesBisector.m
- __MACOSX/Poles and Kinetochores/External/geom3d/geom3d/._planesBisector.m
- Poles and Kinetochores/External/geom3d/geom3d/point3dBounds.m
- __MACOSX/Poles and Kinetochores/External/geom3d/geom3d/._point3dBounds.m
- Poles and Kinetochores/External/geom3d/geom3d/points3d.m
- __MACOSX/Poles and Kinetochores/External/geom3d/geom3d/._points3d.m
- Poles and Kinetochores/External/geom3d/geom3d/polygon3dNormalAngle.m
- __MACOSX/Poles and Kinetochores/External/geom3d/geom3d/._polygon3dNormalAngle.m
- Poles and Kinetochores/External/geom3d/geom3d/polygonArea3d.m
- __MACOSX/Poles and Kinetochores/External/geom3d/geom3d/._polygonArea3d.m
- Poles and Kinetochores/External/geom3d/geom3d/polygonCentroid3d.m
- __MACOSX/Poles and Kinetochores/External/geom3d/geom3d/._polygonCentroid3d.m
- Poles and Kinetochores/External/geom3d/geom3d/polygons3d.m
- __MACOSX/Poles and Kinetochores/External/geom3d/geom3d/._polygons3d.m
- Poles and Kinetochores/External/geom3d/geom3d/private/
- Poles and Kinetochores/External/geom3d/geom3d/private/localToGlobal3d.m
- __MACOSX/Poles and Kinetochores/External/geom3d/geom3d/private/
- __MACOSX/Poles and Kinetochores/External/geom3d/geom3d/private/._localToGlobal3d.m
- __MACOSX/Poles and Kinetochores/External/geom3d/geom3d/._private
- Poles and Kinetochores/External/geom3d/geom3d/projPointOnLine3d.m
- __MACOSX/Poles and Kinetochores/External/geom3d/geom3d/._projPointOnLine3d.m
- Poles and Kinetochores/External/geom3d/geom3d/projPointOnPlane.m
- __MACOSX/Poles and Kinetochores/External/geom3d/geom3d/._projPointOnPlane.m
- Poles and Kinetochores/External/geom3d/geom3d/randomAngle3d.m
- __MACOSX/Poles and Kinetochores/External/geom3d/geom3d/._randomAngle3d.m
- Poles and Kinetochores/External/geom3d/geom3d/randomPointInBox3d.m
- __MACOSX/Poles and Kinetochores/External/geom3d/geom3d/._randomPointInBox3d.m
- Poles and Kinetochores/External/geom3d/geom3d/readme.txt
- __MACOSX/Poles and Kinetochores/External/geom3d/geom3d/._readme.txt
- Poles and Kinetochores/External/geom3d/geom3d/recenterTransform3d.m
- __MACOSX/Poles and Kinetochores/External/geom3d/geom3d/._recenterTransform3d.m
- Poles and Kinetochores/External/geom3d/geom3d/reverseLine3d.m
- __MACOSX/Poles and Kinetochores/External/geom3d/geom3d/._reverseLine3d.m
- Poles and Kinetochores/External/geom3d/geom3d/reversePlane.m
- __MACOSX/Poles and Kinetochores/External/geom3d/geom3d/._reversePlane.m
- Poles and Kinetochores/External/geom3d/geom3d/revolutionSurface.m
- __MACOSX/Poles and Kinetochores/External/geom3d/geom3d/._revolutionSurface.m
- Poles and Kinetochores/External/geom3d/geom3d/rotation3dAxisAndAngle.m
- __MACOSX/Poles and Kinetochores/External/geom3d/geom3d/._rotation3dAxisAndAngle.m
- Poles and Kinetochores/External/geom3d/geom3d/rotation3dToEulerAngles.m
- __MACOSX/Poles and Kinetochores/External/geom3d/geom3d/._rotation3dToEulerAngles.m
- Poles and Kinetochores/External/geom3d/geom3d/rotationOx.m
- __MACOSX/Poles and Kinetochores/External/geom3d/geom3d/._rotationOx.m
- Poles and Kinetochores/External/geom3d/geom3d/rotationOy.m
- __MACOSX/Poles and Kinetochores/External/geom3d/geom3d/._rotationOy.m
- Poles and Kinetochores/External/geom3d/geom3d/rotationOz.m
- __MACOSX/Poles and Kinetochores/External/geom3d/geom3d/._rotationOz.m
- Poles and Kinetochores/External/geom3d/geom3d/scale3d.m
- __MACOSX/Poles and Kinetochores/External/geom3d/geom3d/._scale3d.m
- Poles and Kinetochores/External/geom3d/geom3d/scaling3d.m
- __MACOSX/Poles and Kinetochores/External/geom3d/geom3d/._scaling3d.m
- Poles and Kinetochores/External/geom3d/geom3d/sph2cart2.m
- __MACOSX/Poles and Kinetochores/External/geom3d/geom3d/._sph2cart2.m
- Poles and Kinetochores/External/geom3d/geom3d/sph2cart2d.m
- __MACOSX/Poles and Kinetochores/External/geom3d/geom3d/._sph2cart2d.m
- Poles and Kinetochores/External/geom3d/geom3d/spheres.m
- __MACOSX/Poles and Kinetochores/External/geom3d/geom3d/._spheres.m
- Poles and Kinetochores/External/geom3d/geom3d/sphericalAngle.m
- __MACOSX/Poles and Kinetochores/External/geom3d/geom3d/._sphericalAngle.m
- Poles and Kinetochores/External/geom3d/geom3d/sphericalVoronoiDomain.m
- __MACOSX/Poles and Kinetochores/External/geom3d/geom3d/._sphericalVoronoiDomain.m
- Poles and Kinetochores/External/geom3d/geom3d/surfaceCurvature.m
- __MACOSX/Poles and Kinetochores/External/geom3d/geom3d/._surfaceCurvature.m
- Poles and Kinetochores/External/geom3d/geom3d/transformLine3d.m
- __MACOSX/Poles and Kinetochores/External/geom3d/geom3d/._transformLine3d.m
- Poles and Kinetochores/External/geom3d/geom3d/transformPoint3d.m
- __MACOSX/Poles and Kinetochores/External/geom3d/geom3d/._transformPoint3d.m
- Poles and Kinetochores/External/geom3d/geom3d/transforms3d.m
- __MACOSX/Poles and Kinetochores/External/geom3d/geom3d/._transforms3d.m
- Poles and Kinetochores/External/geom3d/geom3d/transformVector3d.m
- __MACOSX/Poles and Kinetochores/External/geom3d/geom3d/._transformVector3d.m
- Poles and Kinetochores/External/geom3d/geom3d/translation3d.m
- __MACOSX/Poles and Kinetochores/External/geom3d/geom3d/._translation3d.m
- Poles and Kinetochores/External/geom3d/geom3d/triangleArea3d.m
- __MACOSX/Poles and Kinetochores/External/geom3d/geom3d/._triangleArea3d.m
- Poles and Kinetochores/External/geom3d/geom3d/vecnorm3d.m
- __MACOSX/Poles and Kinetochores/External/geom3d/geom3d/._vecnorm3d.m
[truncated: 382 more entries]
