# Supplementary material for: The equatorial position of the metaphase plate ensures symmetric cell divisions
Source: eLife. 2015 Jul 18;4:e05124. doi: 10.7554/eLife.05124 (PMC4536468; doi:10.7554/eLife.05124)
Supplement: Source code 1. — Custom built software in Matlab. DOI: http://dx.doi.org/10.7554/eLife.05124.021 [file elife05124s001.zip › Poles and Kinetochores/Distance3D.m]

function  D = Distance3D(A,B);

% DISTANCE3D
%
% Calculates the Euclidian distance between 2 points in 3-dimensions,
% where D(i,j)
% is the distance between A(i,:) and B(j,:).
%
% Copyright (c) 2013 Chia Huei Tan 

D(1,1) = sqrt((A(1,1)-B(1,1))^2 + (A(1,2)-B(1,2))^2 + (A(1,3)-B(1,3))^2);

%Elegant & not limited to 3D, but takes more time to compute!
%tic
%D2 = sqrt(sum((A-B).*(A-B),2));
%toc
