# Supplementary material for: The equatorial position of the metaphase plate ensures symmetric cell divisions
Source: eLife. 2015 Jul 18;4:e05124. doi: 10.7554/eLife.05124 (PMC4536468; doi:10.7554/eLife.05124)
Supplement: Source code 1. — Custom built software in Matlab. DOI: http://dx.doi.org/10.7554/eLife.05124.021 [file elife05124s001.zip › Poles and Kinetochores/External/geom3d/geom3d/drawGrid3d.m]

function varargout = drawGrid3d(varargin)
%DRAWGRID3D Draw a 3D grid on the current axis
%
%   drawGrid3d
%   draws a 3D square grid, with origin (0,0,0) and spacing 1 in each
%   direction, with bounds corresponding to the bounds of current axis.
%
%   drawGrid3d(SPACING)
%   where spacing is either a scalar or a [1x3] matrix, specifies the size
%   of the unit cell.
%
%   drawGrid3d(ORIGIN, SPACING)
%   Also specify origin of grid. ORIGIN is a [1x3] array.
%
%   drawGrid3d(..., EDGE)
%   specifies whether function should draw edges touching edges of axis.
%   EDGE is a characheter string, which can be :
%   - 'OPEN' : each line start from one face of window to the opposite
%   face. This results in a 'spiky' grid.
%   - 'CLOSED' (default value) : each line stops at the last visible point
%   of the grid for this line. The result looks like a box (no free spikes
%   around the grid).
%
%   H = drawGrid3d(...);
%   return a vector of handles for each LINE object which was crated.
%
%
%   ------
%   Author: David Legland
%   e-mail: david.legland@grignon.inra.fr
%   Created: 2005-11-17
%   Copyright 2005 INRA - CEPIA Nantes - MIAJ (Jouy-en-Josas).

%% initialize variables -----

% default values
closed = true;
origin = [0 0 0];
spacing = [1 1 1];

% check if grid is open or not
str = '';
if ~isempty(varargin)
    str = varargin{end};
end
if ischar(str)
    if strmatch(lower(str), 'open')
        closed = false;
    end
    varargin = varargin(1:end-1);
end

% check origin and grid spacing
if length(varargin)==1
    spacing = varargin{1};
elseif length(varargin)==2
    origin = varargin{1};
    spacing = varargin{2};
end

%% Compute internam data -----

% get axis limits
ax = axis;
x0 = ax(1); x1 = ax(2);
y0 = ax(3); y1 = ax(4);
z0 = ax(5); z1 = ax(6);

% get first and last coordinates of the grid in each direction
dx = spacing(1); dy = spacing(2); dz = spacing(3);
xe = x0 + mod(origin(1) - x0, dx);
xf = x1 - mod(x1 - origin(1), dx);
ye = y0 + mod(origin(2) - y0, dy);
yf = y1 - mod(y1 - origin(2), dy);
ze = z0 + mod(origin(1) - z0, dz);
zf = z1 - mod(z1 - origin(1), dz);

% update first and last coordinate if grid is 'closed'
if closed
    x0 = xe; x1 = xf;
    y0 = ye; y1 = yf;
    z0 = ze; z1 = zf;
end


%% Draw the grid -----

h = [];
%TODO: rewrite code, avoiding loops

% draw lines parallel to x axis
for y=ye:dy:yf
    for z=ze:dz:zf
        h = [h; drawEdge3d([x0 y z x1 y z])];
    end
end

% draw lines parallel to y axis
for x=xe:dx:xf
    for z=ze:dz:zf
        h = [h; drawEdge3d([x y0 z x y1 z])];
    end
end

% draw lines parallel to z axis
for x=xe:dx:xf
    for y=ye:dy:yf
        h = [h; drawEdge3d([x y z0 x y z1])];
    end
end


%% Check output arguments -----

if nargout>0
    varargout{1} = h;
end
