# Supplementary material for: The equatorial position of the metaphase plate ensures symmetric cell divisions
Source: eLife. 2015 Jul 18;4:e05124. doi: 10.7554/eLife.05124 (PMC4536468; doi:10.7554/eLife.05124)
Supplement: Source code 1. — Custom built software in Matlab. DOI: http://dx.doi.org/10.7554/eLife.05124.021 [file elife05124s001.zip › Poles and Kinetochores/External/geom3d/geom3d/drawPlane3d.m]

function varargout = drawPlane3d(plane, varargin)
%DRAWPLANE3D Draw a plane clipped in the current window
%
%   drawPlane3d(plane)
%   plane = [x0 y0 z0  dx1 dy1 dz1  dx2 dy2 dz2];
%
%   See also
%   planes3d, createPlane
%
%   Example
%   p0 = [1 2 3];
%   v1 = [1 0 1];
%   v2 = [0 -1 1];
%   plane = [p0 v1 v2];
%   axis([-10 10 -10 10 -10 10]);
%   drawPlane3d(plane)
%   drawLine3d([p0 v1])
%   drawLine3d([p0 v2])
%   set(gcf, 'renderer', 'zbuffer');
%
%   ---------
%   author : David Legland 
%   INRA - TPV URPOI - BIA IMASTE
%   created the 17/02/2005.
%

%   HISTORY
%   2008-10-30 replace intersectPlaneLine by intersectLinePlane, add doc
%   2010-10-04 fix a bug for planes touching box by one corner
%   2011-07-19 fix a bug for param by Xin KANG (Ben)
% 

param = {'m'};
if ~isempty(varargin)
  param = varargin;
end

lim = get(gca, 'xlim');
xmin = lim(1);
xmax = lim(2);
lim = get(gca, 'ylim');
ymin = lim(1);
ymax = lim(2);
lim = get(gca, 'zlim');
zmin = lim(1);
zmax = lim(2);


% line corresponding to cube edges
lineX00 = [xmin ymin zmin 1 0 0];
lineX01 = [xmin ymin zmax 1 0 0];
lineX10 = [xmin ymax zmin 1 0 0];
lineX11 = [xmin ymax zmax 1 0 0];

lineY00 = [xmin ymin zmin 0 1 0];
lineY01 = [xmin ymin zmax 0 1 0];
lineY10 = [xmax ymin zmin 0 1 0];
lineY11 = [xmax ymin zmax 0 1 0];

lineZ00 = [xmin ymin zmin 0 0 1];
lineZ01 = [xmin ymax zmin 0 0 1];
lineZ10 = [xmax ymin zmin 0 0 1];
lineZ11 = [xmax ymax zmin 0 0 1];


% compute intersection points with each plane
piX00 = intersectLinePlane(lineX00, plane);
piX01 = intersectLinePlane(lineX01, plane);
piX10 = intersectLinePlane(lineX10, plane);
piX11 = intersectLinePlane(lineX11, plane);
piY00 = intersectLinePlane(lineY00, plane);
piY01 = intersectLinePlane(lineY01, plane);
piY10 = intersectLinePlane(lineY10, plane);
piY11 = intersectLinePlane(lineY11, plane);
piZ00 = intersectLinePlane(lineZ00, plane);
piZ01 = intersectLinePlane(lineZ01, plane);
piZ10 = intersectLinePlane(lineZ10, plane);
piZ11 = intersectLinePlane(lineZ11, plane);

% concatenate points into one array
points = [...
    piX00;piX01;piX10;piX11; ...
    piY00;piY01;piY10;piY11; ...
    piZ00;piZ01;piZ10;piZ11;];

% check validity: keep only points inside window
ac = 1e-14;
vx = points(:,1)>=xmin-ac & points(:,1)<=xmax+ac;
vy = points(:,2)>=ymin-ac & points(:,2)<=ymax+ac;
vz = points(:,3)>=zmin-ac & points(:,3)<=zmax+ac;
valid = vx & vy & vz;
pts = unique(points(valid, :), 'rows');

% If there is no intersection point, escape.
if size(pts, 1)<3
    disp('plane is outside the drawing window');
    return;
end

% the two spanning lines of the plane
d1 = plane(:, [1:3 4:6]);
d2 = plane(:, [1:3 7:9]);

% position of intersection points in plane coordinates
u1 = linePosition3d(pts, d1);
u2 = linePosition3d(pts, d2);

% reorder vertices in the correct order
ind = convhull(u1, u2);
ind = ind(1:end-1);

% draw the patch
h = patch(pts(ind, 1), pts(ind, 2), pts(ind, 3), param{:});

% return handle to plane if needed
if nargout>0
    varargout{1}=h;
end
