# Supplementary material for: The equatorial position of the metaphase plate ensures symmetric cell divisions
Source: eLife. 2015 Jul 18;4:e05124. doi: 10.7554/eLife.05124 (PMC4536468; doi:10.7554/eLife.05124)
Supplement: Source code 1. — Custom built software in Matlab. DOI: http://dx.doi.org/10.7554/eLife.05124.021 [file elife05124s001.zip › Poles and Kinetochores/External/geom3d/geom3d/drawSphericalEdge.m]

function varargout = drawSphericalEdge(sphere, edge, varargin)
%DRAWSPHERICALEDGE Draw an edge on the surface of a sphere
%
%   drawSphericalEdge(SPHERE, EDGE)
%   EDGE is given as a couple of 3D coordinates corresponding to edge
%   extremities. The shortest spherical edge joining the two extremities is
%   drawn on the current axes.
%
%   Example
%   drawSphericalEdge
%
%   See also
%   drawSphericalPolygon
%
% ------
% Author: David Legland
% e-mail: david.legland@grignon.inra.fr
% Created: 2012-02-09,    using Matlab 7.9.0.529 (R2009b)
% Copyright 2012 INRA - Cepia Software Platform.


% extract data of the sphere
origin = sphere(:, 1:3);

% extremities of current edge
point1  = edge(1:3);
point2  = edge(4:6);

% compute plane containing current edge
plane   = createPlane(origin, point1, point2);

% intersection of the plane with unit sphere
circle  = intersectPlaneSphere(plane, sphere);

% find the position (in degrees) of the 2 vertices on the circle
angle1  = circle3dPosition(point1, circle);
angle2  = circle3dPosition(point2, circle);

% ensure angles are in right direction
if mod(angle2 - angle1 + 360, 360) > 180
    tmp     = angle1;
    angle1  = angle2;
    angle2  = tmp;
end

% compute angle extent of the circle arc
angleExtent = mod(angle2 - angle1 + 360, 360);

% create circle arc
arc = [circle angle1 angleExtent];

% draw the arc
h = drawCircleArc3d(arc, varargin{:});

if nargout > 0
    varargout = {h};
end
