# Supplementary material for: The equatorial position of the metaphase plate ensures symmetric cell divisions
Source: eLife. 2015 Jul 18;4:e05124. doi: 10.7554/eLife.05124 (PMC4536468; doi:10.7554/eLife.05124)
Supplement: Source code 1. — Custom built software in Matlab. DOI: http://dx.doi.org/10.7554/eLife.05124.021 [file elife05124s001.zip › Poles and Kinetochores/External/geom3d/geom3d/drawSphericalTriangle.m]

function varargout = drawSphericalTriangle(sphere, p1, p2, p3, varargin)
%DRAWSPHERICALTRIANGLE Draw a triangle on a sphere
%
%   drawSphericalTriangle(SPHERE, PT1, PT2, PT3);
%   Draws the spherical triangle defined by the three input 3D points and
%   the reference sphere. 
%   Points are given as 3D points, and are projected onto the sphere. The
%   order of the points is not relevant. 
%
%   drawSphericalTriangle(SPHERE, PT1, PT2, PT3, OPTIONS);
%   Allows to specify plot options for spherical edges, in the form of
%   parameter name-value pairs.
%
%   Example
%     % Draw a sphere and a spherical triangle on it
%     s = [0 0 0 2];
%     pts = [1 0 0;0 -1 0;0 0 1];
%     drawSphere(s); hold on;
%     drawSphericalTriangle(s, pts(1,:), pts(2,:), pts(3,:), 'linewidth', 2);
%     view(3); axis equal;
%
%   See also
%   drawSphere, fillSphericalTriangle, drawSphericalPolygon,
%   drawSphericalEdge
%
%   ---------
%   author : David Legland 
%   INRA - TPV URPOI - BIA IMASTE
%   created the 22/02/2005
%

%   HISTORY
%   2007-06-27 manage spheres other than origin
%   2008-10-30 replace intersectPlaneLine by intersectLinePlane
%   2012-02-09 put drawing code into the 'drawSphericalEdge' function
%   2012-10-24 add holding facility, updtate doc


% extract data of the sphere
ori = sphere(:, 1:3);

% extract direction vectors for each point
v1  = normalizeVector3d(p1 - ori);
v2  = normalizeVector3d(p2 - ori);
v3  = normalizeVector3d(p3 - ori);

% keep hold state of current axis
h = ishold;

% draw each spherical edge
hold on;
h1 = drawSphericalEdge(sphere, [v1 v2], varargin{:});
h2 = drawSphericalEdge(sphere, [v2 v3], varargin{:});
h3 = drawSphericalEdge(sphere, [v3 v1], varargin{:});

% return to previous hold state if needed
if ~h
    hold off;    
end

if nargout > 0
    varargout = {h1, h2, h3};
end
