# Supplementary material for: The equatorial position of the metaphase plate ensures symmetric cell divisions
Source: eLife. 2015 Jul 18;4:e05124. doi: 10.7554/eLife.05124 (PMC4536468; doi:10.7554/eLife.05124)
Supplement: Source code 1. — Custom built software in Matlab. DOI: http://dx.doi.org/10.7554/eLife.05124.021 [file elife05124s001.zip › Poles and Kinetochores/External/geom3d/geom3d/drawSurfPatch.m]

function drawSurfPatch(u, v, z, varargin)
%DRAWSURFPATCH Draw a 3D surface patch, with 2 parametrized surfaces
%
%   usage:
%   drawSurfPatch(u, v, zuv)
%   where u, v, and zuv are three matrices the same size, u and
%   corresponding to each parameter, and zuv being equal to a function of u
%   and v.
%
%   drawSurfPatch(u, v, zuv, p0)
%   If p0 is specified, two lines with u(p0(1)) and v(p0(2)) are drawn on
%   the surface, and corresponding tangent are also shown.
%
%
%   ---------
%
%   author : David Legland 
%   INRA - TPV URPOI - BIA IMASTE
%   created the 24/05/2005.
%

%   HISTORY
%   2005-06-08 add doc.
%   2007-01-04 remove unused variables and change function name
%   2010-03-08 code cleanup, use drawPolyline3d

% prepare figure
hold on;

% draw the surface interior
surf(u, v, z, 'FaceColor', 'g', 'EdgeColor', 'none');

% draw the surface boundaries
drawPolyline3d(u(1,:), v(1,:), z(1,:))
drawPolyline3d(u(end,:), v(end,:), z(end,:))
drawPolyline3d(u(:,end), v(:,end), z(:,end))
drawPolyline3d(u(:,1), v(:,1), z(:,1))

% eventually draw two perpendicular lines on the surface
if ~isempty(varargin)
    pos = varargin{1};
    drawPolyline3d(u(pos(1),:), v(pos(1),:), z(pos(1),:));
    drawPolyline3d(u(:,pos(2)), v(:,pos(2)), z(:,pos(2)));
end
