# Supplementary material for: The equatorial position of the metaphase plate ensures symmetric cell divisions
Source: eLife. 2015 Jul 18;4:e05124. doi: 10.7554/eLife.05124 (PMC4536468; doi:10.7554/eLife.05124)
Supplement: Source code 1. — Custom built software in Matlab. DOI: http://dx.doi.org/10.7554/eLife.05124.021 [file elife05124s001.zip › Poles and Kinetochores/External/geom3d/geom3d/drawVector3d.m]

function varargout = drawVector3d(pos, vect, varargin)
%DRAWVECTOR3D Draw vector at a given position
%
%   drawVector3d(POS, VECT)
%
%   Example
%     figure; hold on;
%     drawVector3d([2 3 4], [1 0 0]);
%     drawVector3d([2 3 4], [0 1 0]);
%     drawVector3d([2 3 4], [0 0 1]);
%     view(3);
%
%   See also
%   quiver3
%
% ------
% Author: David Legland
% e-mail: david.legland@grignon.inra.fr
% Created: 2011-12-19,    using Matlab 7.9.0.529 (R2009b)
% Copyright 2011 INRA - Cepia Software Platform.

h = quiver3(pos(:, 1), pos(:, 2), pos(:, 3), ...
    vect(:, 1), vect(:, 2), vect(:, 3), varargin{:});

% format output
if nargout > 0
    varargout{1} = h;
end
