# Supplementary material for: The equatorial position of the metaphase plate ensures symmetric cell divisions
Source: eLife. 2015 Jul 18;4:e05124. doi: 10.7554/eLife.05124 (PMC4536468; doi:10.7554/eLife.05124)
Supplement: Source code 1. — Custom built software in Matlab. DOI: http://dx.doi.org/10.7554/eLife.05124.021 [file elife05124s001.zip › Poles and Kinetochores/External/geom3d/geom3d/hypot3.m]

function h = hypot3(dx, dy, dz)
%HYPOT3 Diagonal length of a cuboidal 3D box 
%
%   h = hypot3(a, b, c)
%   computes the quantity sqrt(a^2 + b^2 + c^2), by avoiding roundoff
%   errors.
%
%   Example
%     % Compute diagonal of unit cube
%     hypot3(1, 1, 1)
%     ans =
%          1.7321
%
%     % Compute more complicated diagonal
%     hypot3(3, 4, 5)
%     ans = 
%         7.0711
%          
%   See also
%   hypot, vectorNorm3d
%
% ------
% Author: David Legland
% e-mail: david.legland@grignon.inra.fr
% Created: 2012-04-29,    using Matlab 7.9.0.529 (R2009b)
% Copyright 2012 INRA - Cepia Software Platform.

h = hypot(hypot(dx, dy), dz);
