# Supplementary material for: The equatorial position of the metaphase plate ensures symmetric cell divisions
Source: eLife. 2015 Jul 18;4:e05124. doi: 10.7554/eLife.05124 (PMC4536468; doi:10.7554/eLife.05124)
Supplement: Source code 1. — Custom built software in Matlab. DOI: http://dx.doi.org/10.7554/eLife.05124.021 [file elife05124s001.zip › Poles and Kinetochores/External/geom3d/geom3d/isParallel3d.m]

function b = isParallel3d(v1, v2, varargin)
%ISPARALLEL3D Check parallelism of two 3D vectors
%
%   B = isParallel3d(V1, V2)
%   where V1 and V2 are 2 [1x3] arrays, returns 1 if the vectors are
%   parallels, and 0 otherwise.
%
%   Also works when V1 and V2 are two [Nx3] arrays with same number of
%   rows. In this case, return a [Nx1] array containing 1 at the positions
%   of parallel vectors.
%
%   Also works when one of V1 or V2 is scalar and the other one is [Nx3]
%   array, in this case return [Nx1] results.
%
%   B = isPerpendicular3d(V1, V2, TOL)
%   Specifies the absolute tolerance (default is 1e-14).
%
%   Example
%   isParallel3d([1 2 1], [2 4 2])
%   ans =
%       1
%
%   isParallel3d([1 2 1], [1 3 2])
%   ans =
%       0
%
%   See also
%   vectors3d, isPerpendicular3d
%
% ------
% Author: David Legland
% e-mail: david.legland@grignon.inra.fr
% Created: 2006-04-25
% Copyright 2006 INRA - CEPIA Nantes - MIAJ (Jouy-en-Josas).

% 2011.03.20 fix bug for set of 3 vectors

% check if tolerance is specified
tol = 1e-14;
if ~isempty(varargin)
    tol = varargin{1};
end

% compute
b = vectorNorm3d(vectorCross3d(v1, v2)) < tol;
