# Supplementary material for: The equatorial position of the metaphase plate ensures symmetric cell divisions
Source: eLife. 2015 Jul 18;4:e05124. doi: 10.7554/eLife.05124 (PMC4536468; doi:10.7554/eLife.05124)
Supplement: Source code 1. — Custom built software in Matlab. DOI: http://dx.doi.org/10.7554/eLife.05124.021 [file elife05124s001.zip › Poles and Kinetochores/External/geom3d/geom3d/lines3d.m]

function lines3d(varargin)
%LINES3D Description of functions operating on 3D lines
%
%   A 3D Line is represented by a 3D point (its origin) and a 3D vector
%   (its direction):
%   LINE = [X0 Y0 Z0 DX DY DZ];
%
%   See also:
%   createLine3d, transformLine3d, distancePointLine3d, linePosition3d
%   intersectLinePlane, distanceLines3d, parallelLine3d, projPointOnLine3d
%   clipLine3d, fitLine3d, drawLine3d
%   
%
% ------
% Author: David Legland
% e-mail: david.legland@nantes.inra.fr
% Created: 2008-10-13,    using Matlab 7.4.0.287 (R2007a)
% Copyright 2008 INRA - BIA PV Nantes - MIAJ Jouy-en-Josas.
