# Supplementary material for: The equatorial position of the metaphase plate ensures symmetric cell divisions
Source: eLife. 2015 Jul 18;4:e05124. doi: 10.7554/eLife.05124 (PMC4536468; doi:10.7554/eLife.05124)
Supplement: Source code 1. — Custom built software in Matlab. DOI: http://dx.doi.org/10.7554/eLife.05124.021 [file elife05124s001.zip › Poles and Kinetochores/External/geom3d/geom3d/normalizePlane.m]

function plane2 = normalizePlane(plane1)
%NORMALIZEPLANE Normalize parametric representation of a plane
%
%   PLANE2 = normalizePlane(PLANE1);
%   Transforms the plane PLANE1 in the following format:
%   [X0 Y0 Z0  DX1 DY1 DZ1  DX2 DY2 DZ2], where:
%   - (X0, Y0, Z0) is a point belonging to the plane
%   - (DX1, DY1, DZ1) is a first direction vector
%   - (DX2, DY2, DZ2) is a second direction vector
%   into another plane, with the same format, but with:
%   - (x0 y0 z0) is the closest point of plane to the origin
%   - (DX1 DY1 DZ1) has norm equal to 1
%   - (DX2 DY2 DZ2) has norm equal to 1 and is orthogonal to (DX1 DY1 DZ1)
%   
%   See also:
%   planes3d, createPlane
%
%   ---------
%   author: David Legland 
%   INRA - TPV URPOI - BIA IMASTE
%   created the 21/02/2005.
%

%   HISTORY
%   21/08/2009 compute origin after computation of vectors (more precise)
%       and add support for several planes.

% compute first direction vector
d1  = normalizeVector3d(plane1(:,4:6));

% compute second direction vector
n   = normalizeVector3d(planeNormal(plane1));
d2  = -normalizeVector3d(cross(d1, n));

% compute origin point of the plane
origins = repmat([0 0 0], [size(plane1, 1) 1]);
p0 = projPointOnPlane(origins, [plane1(:,1:3) d1 d2]);

% create the resulting plane
plane2 = [p0 d1 d2];
