# Supplementary material for: The equatorial position of the metaphase plate ensures symmetric cell divisions
Source: eLife. 2015 Jul 18;4:e05124. doi: 10.7554/eLife.05124 (PMC4536468; doi:10.7554/eLife.05124)
Supplement: Source code 1. — Custom built software in Matlab. DOI: http://dx.doi.org/10.7554/eLife.05124.021 [file elife05124s001.zip › Poles and Kinetochores/External/geom3d/geom3d/parallelLine3d.m]

function res = parallelLine3d(line, point)
%PARALLELLINE3D  Create 3D line parallel to another one.
%
%   L2 = parallelLine3d(L, P)
%   Creates the 3D line L2, parallel to the line L, and containing the
%   point P.
%
%   Example
%
%   See also
%   geom3d, parallelLine, parallelPlane
%
% ------
% Author: David Legland
% e-mail: david.legland@grignon.inra.fr
% Created: 2012-08-23,    using Matlab 7.9.0.529 (R2009b)
% Copyright 2012 INRA - Cepia Software Platform.

res = [point line(:, 4:6)];
