# Supplementary material for: The equatorial position of the metaphase plate ensures symmetric cell divisions
Source: eLife. 2015 Jul 18;4:e05124. doi: 10.7554/eLife.05124 (PMC4536468; doi:10.7554/eLife.05124)
Supplement: Source code 1. — Custom built software in Matlab. DOI: http://dx.doi.org/10.7554/eLife.05124.021 [file elife05124s001.zip › Poles and Kinetochores/External/geom3d/geom3d/planeNormal.m]

function n = planeNormal(plane)
%PLANENORMAL Compute the normal to a plane
%
%   N = planeNormal(PLANE) 
%   compute the normal of the given plane
%   PLANE : [x0 y0 z0 dx1 dy1 dz1 dx2 dy2 dz2]
%   N : [dx dy dz]
%   
%   See also
%   planes3d, createPlane
%
%   ---------
%   author : David Legland 
%   INRA - TPV URPOI - BIA IMASTE
%   created the 17/02/2005.
%

%   HISTORY
%   15/04/2013 Extended to N-dim planes by Sven Holcombe

% plane normal
outSz = size(plane);
outSz(2) = 3;
n = zeros(outSz);
n(:) = vectorCross3d(plane(:,4:6,:), plane(:, 7:9,:));
