# Supplementary material for: The equatorial position of the metaphase plate ensures symmetric cell divisions
Source: eLife. 2015 Jul 18;4:e05124. doi: 10.7554/eLife.05124 (PMC4536468; doi:10.7554/eLife.05124)
Supplement: Source code 1. — Custom built software in Matlab. DOI: http://dx.doi.org/10.7554/eLife.05124.021 [file elife05124s001.zip › Poles and Kinetochores/External/geom3d/geom3d/planes3d.m]

function planes3d(varargin)
%PLANES3D Description of functions operating on 3D planes
%
%   Planes are represented by a 3D point (the plane origin) and 2 direction
%   vectors, which should not be colinear.
%   PLANE = [X0 Y0 Z0  DX1 DY1 DZ1  DX2 DY2 DZ2];
%
%   See also
%   createPlane, normalizePlane, medianPlane, planeNormal, parallelPlane
%   distancePointPlane, projPointOnPlane, planePosition, isBelowPlane
%   intersectPlanes, intersectLinePlane, intersectEdgePlane
%   dihedralAngle, planesBisector, polyhedronSlice, clipConvexPolyhedronHP
%   fitPlane, drawPlane3d
%
% ------
% Author: David Legland
% e-mail: david.legland@grignon.inra.fr
% Created: 2008-10-13,    using Matlab 7.4.0.287 (R2007a)
% Copyright 2008 INRA - BIA PV Nantes - MIAJ Jouy-en-Josas.

help('planes3d');
