# Supplementary material for: The equatorial position of the metaphase plate ensures symmetric cell divisions
Source: eLife. 2015 Jul 18;4:e05124. doi: 10.7554/eLife.05124 (PMC4536468; doi:10.7554/eLife.05124)
Supplement: Source code 1. — Custom built software in Matlab. DOI: http://dx.doi.org/10.7554/eLife.05124.021 [file elife05124s001.zip › Poles and Kinetochores/External/geom3d/geom3d/polygons3d.m]

function polygons3d(varargin)
%POLYGONS3D Description of functions operating on 3D polygons
%
%   A 3D polygon is simply a set of 3D points (called vertices) which are
%   assumed to be located in the same plane.
%   Several functions are provided for computing basic geometrical
%   parameters (centroid, angles), or intersections with lines or planes.
%
%   See also:
%   polygonArea3d, triangleArea3d, polygonCentroid3d, polygon3dNormalAngle 
%   intersectLinePolygon3d, intersectLineTriangle3d, intersectRayPolygon3d
%   clipConvexPolygon3dHP
%   drawPolygon3d, drawPolyline3d, fillPolygon3d
%
% ------
% Author: David Legland
% e-mail: david.legland@grignon.inra.fr
% Created: 2008-10-13,    using Matlab 7.4.0.287 (R2007a)
% Copyright 2008 INRA - BIA PV Nantes - MIAJ Jouy-en-Josas.
