# Supplementary material for: The equatorial position of the metaphase plate ensures symmetric cell divisions
Source: eLife. 2015 Jul 18;4:e05124. doi: 10.7554/eLife.05124 (PMC4536468; doi:10.7554/eLife.05124)
Supplement: Source code 1. — Custom built software in Matlab. DOI: http://dx.doi.org/10.7554/eLife.05124.021 [file elife05124s001.zip › Poles and Kinetochores/External/geom3d/geom3d/randomAngle3d.m]

function varargout = randomAngle3d(varargin)
%RANDOMANGLE3D Return a 3D angle uniformly distributed on unit sphere
%
%   usage
%   [THETA PHI] = randomAngle3d
%   Generate an angle unformly distributed on the surface of the unit
%   sphere.
%
%   "Mathematical" convention is used: theta is the colatitude (angle with
%   vertical axis, 0 for north pole, +pi for south pole, pi/2 for points at
%   equator) with z=0. 
%   phi is the same as matlab cart2sph: angle from Ox axis, counted
%   positively counter-clockwise.
%
%   [THETA PHI] = randomAngle3d(N)
%   generates N random angles (N is a scalar). The result is a N-by-2
%   array.
%
%   Example:
%     % Draw some points on the surface of a sphere
%     figure;
%     drawSphere; hold on;
%     drawPoint3d(pts, '.');
%     axis equal;
%
%   See also:
%   angles3d, sph2cart2, cart2sph2
%
% ------
% Author: David Legland
% e-mail: david.legland@grignon.inra.fr
% created the 18/02/2005.
% Copyright INRA - Cepia Software platform

%   HISTORY
%   2007-01-04 change angle order, update doc
%   2011-06-27 fix bug in input parsing, add doc


N = 1;
if ~isempty(varargin)
    N = varargin{1};
end

phi = 2*pi*rand(N, 1);
theta = asin(2*rand(N, 1)-1) + pi/2;

if nargout<2
    var = [theta phi];
    varargout{1} = var;
else
    varargout{1} = theta;
    varargout{2} = phi;
end
