# Supplementary material for: The equatorial position of the metaphase plate ensures symmetric cell divisions
Source: eLife. 2015 Jul 18;4:e05124. doi: 10.7554/eLife.05124 (PMC4536468; doi:10.7554/eLife.05124)
Supplement: Source code 1. — Custom built software in Matlab. DOI: http://dx.doi.org/10.7554/eLife.05124.021 [file elife05124s001.zip › Poles and Kinetochores/External/geom3d/geom3d/randomPointInBox3d.m]

function points = randomPointInBox3d(box, N, varargin)
%RANDOMPOINTINBOX3D Generate random point(s) within a 3D box
%
%   PTS = randomPointInBox3d(BOX)
%   Generate a random point within the 3D box BOX. The result is a 1-by-3
%   row vector.
%
%   PTS = randomPointInBox3d(BOX, N)
%   Generates N points within the box. The result is a N-by-3 array.
%
%   BOX has the format:
%   BOX = [XMIN XMAX YMIN YMAX ZMIN ZMAX].
%
%   Example
%     % draw points within a box
%     box = [10 40 20 60 30 50];
%     pts =  randomPointInBox3d(box, 500);
%     figure(1); hold on;
%     drawBox3d(box);
%     drawPoint3d(pts, '.');
%     axis('equal');
%     axis([0 100 0 100 0 100]);
%     view(3);
%
%   See also
%   points3d, boxes3d
%
% ------
% Author: David Legland
% e-mail: david.legland@grignon.inra.fr
% Created: 2011-06-27,    using Matlab 7.9.0.529 (R2009b)
% Copyright 2011 INRA - Cepia Software Platform.

if nargin < 2
    N = 1;
end

% extract box bounds
xmin = box(1);
ymin = box(3);
zmin = box(5);

% compute size of box
dx = box(2) - xmin;
dy = box(4) - ymin;
dz = box(6) - zmin;

% compute point coordinates
points = [rand(N, 1)*dx+xmin , rand(N, 1)*dy+ymin , rand(N, 1)*dz+zmin];
