# Supplementary material for: The equatorial position of the metaphase plate ensures symmetric cell divisions
Source: eLife. 2015 Jul 18;4:e05124. doi: 10.7554/eLife.05124 (PMC4536468; doi:10.7554/eLife.05124)
Supplement: Source code 1. — Custom built software in Matlab. DOI: http://dx.doi.org/10.7554/eLife.05124.021 [file elife05124s001.zip › Poles and Kinetochores/External/geom3d/geom3d/reverseLine3d.m]

function line = reverseLine3d(line)
%REVERSELINE3D Return same 3D line but with opposite orientation
%
%   INVLINE = reverseLine(LINE);
%   Returns the opposite line of LINE.
%   LINE has the format [x0 y0 z0 dx dy dz], then INVLINE will have
%   following parameters: [x0 y0 z0 -dx -dy -dz].
%
%   See also:
%   reverseLine, reversePlane
%
%
% ------
% Author: David Legland
% e-mail: david.legland@grignon.inra.fr
% Created: 2012-05-24,    using Matlab 7.9.0.529 (R2009b)
% Copyright 2012 INRA - Cepia Software Platform.

line(:, 4:6) = -line(:, 4:6);
