# Supplementary material for: The equatorial position of the metaphase plate ensures symmetric cell divisions
Source: eLife. 2015 Jul 18;4:e05124. doi: 10.7554/eLife.05124 (PMC4536468; doi:10.7554/eLife.05124)
Supplement: Source code 1. — Custom built software in Matlab. DOI: http://dx.doi.org/10.7554/eLife.05124.021 [file elife05124s001.zip › Poles and Kinetochores/External/geom3d/geom3d/rotation3dToEulerAngles.m]

function varargout = rotation3dToEulerAngles(mat)
%ROTATION3DTOEULERANGLES Extract Euler angles from a rotation matrix
%
%   [PHI, THETA, PSI] = rotation3dToEulerAngles(MAT)
%   Computes Euler angles PHI, THETA and PSI (in degrees) from a 3D 4-by-4
%   or 3-by-3 rotation matrix.
%
%   ANGLES = rotation3dToEulerAngles(MAT)
%   Concatenates results in a single 1-by-3 row vector. This format is used
%   for representing some 3D shapes like ellipsoids.
%
%   Example
%   rotation3dToEulerAngles
%
%   References
%   Code from Graphics Gems IV on euler angles
%   http://tog.acm.org/resources/GraphicsGems/gemsiv/euler_angle/EulerAngles.c
%   Modified using explanations in:
%   http://www.gregslabaugh.name/publications/euler.pdf
%
%   See also
%   transforms3d, rotation3dAxisAndAngle, createRotation3dLineAngle,
%   eulerAnglesToRotation3d
%
%
% ------
% Author: David Legland
% e-mail: david.legland@grignon.inra.fr
% Created: 2010-08-11,    using Matlab 7.9.0.529 (R2009b)
% Copyright 2010 INRA - Cepia Software Platform.


% conversion from radians to degrees
k = 180 / pi;

% extract |cos(theta)|
cy = hypot(mat(1, 1), mat(2, 1));

% avoid dividing by 0
if cy > 16*eps
    % normal case: theta <> 0
%    psi     = k * atan2( mat(3, 2) / cy, mat(3, 3) / cy);
    psi     = k * atan2( mat(3, 2), mat(3, 3));
    theta   = k * atan2(-mat(3, 1), cy);
%    psi     = k * atan2( mat(2, 1) / cy, mat(1, 1) / cy);
    phi     = k * atan2( mat(2, 1), mat(1, 1));
else
    % 
    psi     = k * atan2(-mat(2, 3), mat(2, 2));
    theta   = k * atan2(-mat(3, 1), cy);
    phi     = 0;
end

% format output arguments
if nargout <= 1
    % one array
    varargout{1} = [phi theta psi];
else
    % three separate arrays
    varargout = {phi, theta, psi};
end
