# Supplementary material for: The equatorial position of the metaphase plate ensures symmetric cell divisions
Source: eLife. 2015 Jul 18;4:e05124. doi: 10.7554/eLife.05124 (PMC4536468; doi:10.7554/eLife.05124)
Supplement: Source code 1. — Custom built software in Matlab. DOI: http://dx.doi.org/10.7554/eLife.05124.021 [file elife05124s001.zip › Poles and Kinetochores/External/geom3d/geom3d/rotationOx.m]

function trans = rotationOx(varargin)
%ROTATIONOX return 4x4 matrix of a rotation around x-axis
%
%   TRANS = rotationOx(THETA);
%   Returns the transform matrix corresponding to a rotation by the angle
%   THETA (in radians) around the Ox axis. A rotation by an angle of PI/2
%   would transform the vector [0 1 0] into the vector [0 0 1].
%
%   The returned matrix has the form:
%   [1      0            0      0]
%   [0  cos(THETA) -sin(THETA)  0]
%   [0  sin(THETA)  cos(THETA)  0]
%   [0      0            0      1]
%
%   TRANS = rotationOx(ORIGIN, THETA);
%   TRANS = rotationOx(X0, Y0, Z0, THETA);
%   Also specifies origin of rotation. The result is similar as performing
%   translation(-X0, -Y0, -Z0), rotation, and translation(X0, Y0, Z0).
%
%   See also:
%   transforms3d, transformPoint3d, rotationOy, rotationOz
%
%   ---------
%   author : David Legland 
%   INRA - TPV URPOI - BIA IMASTE
%   created the 18/02/2005.
%

%   HISTORY
%   2008/11/24 changed convention for angle
%   30/04/2009 deprecate: use createRotationOx instead

% deprecation warning
warning('geom3d:deprecated', ...
    [mfilename ' is deprecated, use ''createRotationOx'' instead']);

% call current implementation
trans = createRotationOx(varargin{:});
