# Supplementary material for: The equatorial position of the metaphase plate ensures symmetric cell divisions
Source: eLife. 2015 Jul 18;4:e05124. doi: 10.7554/eLife.05124 (PMC4536468; doi:10.7554/eLife.05124)
Supplement: Source code 1. — Custom built software in Matlab. DOI: http://dx.doi.org/10.7554/eLife.05124.021 [file elife05124s001.zip › Poles and Kinetochores/External/geom3d/geom3d/sphericalAngle.m]

function alpha = sphericalAngle(p1, p2, p3)
%SPHERICALANGLE Compute angle between points on the sphere
%
%   ALPHA = sphericalAngle(P1, P2, P3)
%   Compute angle (P1, P2, P3), i.e. the angle, measured at point P2,
%   between the direction P2 P1 and the direction P2 P3.
%   The result is given in radians, between 0 and 2*PI.
%
%   Points are given either as [x y z] (there will be normalized to lie on
%   the unit sphere), or as [phi theta], with phi being the longitude in [0
%   2*PI] and theta being the elevation on horizontal [-pi/2 pi/2].
%
%
%   NOTE: 
%   this is an 'oriented' version of the angle computation, that is, the
%   result of sphericalAngle(P1, P2, P3) equals
%   2*pi-sphericalAngle(P3,P2,P1). To have the more classical relation
%   (with results given betwen 0 and PI), it suffices to take the minimum
%   of angle and 2*pi-angle.
%   
%   Examples
%     % Use inputs as cartesian coordinates   
%     p1 = [0 1 0];
%     p2 = [1 0 0];
%     p3 = [0 0 1];
%     alpha = sphericalAngle(p1, p2, p3)
%     alpha =
%         1.5708
%
%     % Use inputs as spherical coordinates   
%     sph1 = [.1 0];
%     sph2 = [0 0];
%     sph3 = [0 .1];
%     alphas = sphericalAngle(sph1, sph2, sph3)
%     alphas =
%         1.5708
% 
%   See also:
%   angles3d, spheres
%
%   ---------
%   author : David Legland 
%   INRA - TPV URPOI - BIA IMASTE
%   created the 21/02/2005.
%

%   HISTORY
%   23-05-2006 fix bug for points with angle from center > pi/2
%   05-06-2013 fix bug for points given as spherical coordinates, better
%       support for multiple inputs

% test if points are given as matlab spherical coordinates
if size(p1, 2) == 2
    [x y z] = sph2cart(p1(:,1), p1(:,2), ones(size(p1,1), 1));
    p1 = [x y z];
    [x y z] = sph2cart(p2(:,1), p2(:,2), ones(size(p2,1), 1));
    p2 = [x y z];
    [x y z] = sph2cart(p3(:,1), p3(:,2), ones(size(p3,1), 1));
    p3 = [x y z];
end

% normalize points
p1  = normalizeVector3d(p1);
p2  = normalizeVector3d(p2);
p3  = normalizeVector3d(p3);

% create the plane tangent to the unit sphere and containing central point
plane = createPlane(p2, p2);

% project the two other points on the plane
pp1 = planePosition(projPointOnPlane(p1, plane), plane);
pp3 = planePosition(projPointOnPlane(p3, plane), plane);

% compute angle on the tangent plane
pp2 = zeros(max(size(pp1, 1), size(pp3,1)), 2);
alpha = angle3Points(pp1, pp2, pp3);
