# Supplementary material for: The equatorial position of the metaphase plate ensures symmetric cell divisions
Source: eLife. 2015 Jul 18;4:e05124. doi: 10.7554/eLife.05124 (PMC4536468; doi:10.7554/eLife.05124)
Supplement: Source code 1. — Custom built software in Matlab. DOI: http://dx.doi.org/10.7554/eLife.05124.021 [file elife05124s001.zip › Poles and Kinetochores/External/geom3d/geom3d/surfaceCurvature.m]

function kappa = surfaceCurvature(kappa1, kappa2, theta)
%SURFACECURVATURE Curvature on a surface from angle and principal curvatures
%
%   usage:
%   KAPPA = surfaceCurvature(KAPPA1, KAPPA2, THETA)
%   return the curvature KAPPA of surface with respect to direction THETA.

%   KAPPA1 and KAPPA2 are the principal curvatures of the surface at the
%   considered point. THETA is angle of direction relative to angle of
%   first principal curvature KAPPA1.
%
%   Examples:
%   K = surfaceCurvature(KAPPA1, KAPPA2, 0) returns KAPPA1.
%   K = surfaceCurvature(KAPPA1, KAPPA2, pi/2) returns KAPPA2.
%
%
%   ---------
%
%   author : David Legland 
%   INRA - TPV URPOI - BIA IMASTE
%   created the 07/04/2004.
%

%   HISTORY
%   20/04/2004 change name and add doc.
%   14/06/2004 correct creation date

kappa = kappa1 * cos(theta).^2 + kappa2 * sin(theta).^2;
