# Supplementary material for: The equatorial position of the metaphase plate ensures symmetric cell divisions
Source: eLife. 2015 Jul 18;4:e05124. doi: 10.7554/eLife.05124 (PMC4536468; doi:10.7554/eLife.05124)
Supplement: Source code 1. — Custom built software in Matlab. DOI: http://dx.doi.org/10.7554/eLife.05124.021 [file elife05124s001.zip › Poles and Kinetochores/External/geom3d/geom3d/transforms3d.m]

function transforms3d(varargin)
%TRANSFORMS3D  Conventions for manipulating 3D affine transforms
%
%   By 'transform' we mean an affine transform. A 3D affine transform
%   is represented by a 4*4 matrix. The last row of the matrix is equal to
%   [0 0 0 1].
%
%   
%
%   Example:
%   % create a translation by the vector [10 20 30]:
%   T = createTranslation3d([10 20 30]);
%   % Transform a basic point:
%   PT1 = [4 5 6];
%   PT2 = transformPoint3d(PT1, T)
%   % returns:
%   PT2 = 
%       14   25   36
%
%   See also
%   createTranslation3d, createScaling3d, , createBasisTransform3d
%   createRotationOx, createRotationOy, createRotationOz
%   rotation3dAxisAndAngle, rotation3dToEulerAngles,
%   createRotation3dLineAngle, createEulerAnglesRotation
%   transformPoint3d, transformVector3d, transformLine3d
%   composeTransforms3d, recenterTransform3d
%
% ------
% Author: David Legland
% e-mail: david.legland@nantes.inra.fr
% Created: 2008-10-13,    using Matlab 7.4.0.287 (R2007a)
% Copyright 2008 INRA - BIA PV Nantes - MIAJ Jouy-en-Josas.
