# Supplementary material for: The equatorial position of the metaphase plate ensures symmetric cell divisions
Source: eLife. 2015 Jul 18;4:e05124. doi: 10.7554/eLife.05124 (PMC4536468; doi:10.7554/eLife.05124)
Supplement: Source code 1. — Custom built software in Matlab. DOI: http://dx.doi.org/10.7554/eLife.05124.021 [file elife05124s001.zip › Poles and Kinetochores/External/geom3d/geom3d/translation3d.m]

function trans = translation3d(varargin)
%TRANSLATION3D return 4x4 matrix of a 3D translation
%
%   usage :
%   TRANS = translation3d(DX, DY, DZ);
%   return the translation corresponding to DX and DY.
%   The returned matrix has the form :
%   [1 0 0 DX]
%   [0 1 0 DY]
%   [0 0 1 DZ]
%   [0 0 0  1]
%
%   TRANS = translation3d(VECT);
%   return the translation corresponding to the given vector [x y z].
%
%
%   See also:
%   vectors3d, transforms3d, transformPoint, rotation
%
%   ---------
%
%   author : David Legland 
%   INRA - TPV URPOI - BIA IMASTE
%   created the 06/04/2004.
%

%   HISTORY
%   30/04/2009 deprecate: use createTranslation instead

% deprecation warning
warning('geom3d:deprecated', ...
    [mfilename ' is deprecated, use ''createTranslation3d'' instead']);

% call current implementation
trans = createTranslation3d(varargin{:});
