# Supplementary material for: The equatorial position of the metaphase plate ensures symmetric cell divisions
Source: eLife. 2015 Jul 18;4:e05124. doi: 10.7554/eLife.05124 (PMC4536468; doi:10.7554/eLife.05124)
Supplement: Source code 1. — Custom built software in Matlab. DOI: http://dx.doi.org/10.7554/eLife.05124.021 [file elife05124s001.zip › Poles and Kinetochores/External/geom3d/geom3d/vectorAngle3d.m]

function theta = vectorAngle3d(v1, v2)
%VECTORANGLE3D Angle between two 3D vectors
%
%   THETA = vectorAngle3d(V1, V2)
%   Computes the angle between the 2 3D vectors V1 and V2. The result THETA
%   is given in radians, between 0 and PI.
%
%
%   Example
%   % angle between 2 orthogonal vectors
%   vectorAngle3d([1 0 0], [0 1 0])
%   ans = 
%       1.5708
%
%   % angle between 2 parallel vectors
%   v0 = [3 4 5];
%   vectorAngle3d(3*v0, 5*v0)
%   ans = 
%       0
%
%   See also
%   vectors3d, vectorNorm3d
%
% ------
% Author: David Legland
% e-mail: david.legland@grignon.inra.fr
% Created: 2010-10-04,    using Matlab 7.9.0.529 (R2009b)
% Copyright 2010 INRA - Cepia Software Platform.

% 2011-03-10 improve computation precision

% compute angle using arc-tangent to get better precision for angles near
% zero, see the discussion in: 
% http://www.mathworks.com/matlabcentral/newsreader/view_thread/151925#381952
theta = atan2(vectorNorm3d(vectorCross3d(v1, v2)), sum(bsxfun(@times, v1, v2),2));
% equivalent to:
% v1 = normalizeVector3d(v1);
% v2 = normalizeVector3d(v2);
% theta = acos(dot(v1, v2, 2));
