# Supplementary material for: The equatorial position of the metaphase plate ensures symmetric cell divisions
Source: eLife. 2015 Jul 18;4:e05124. doi: 10.7554/eLife.05124 (PMC4536468; doi:10.7554/eLife.05124)
Supplement: Source code 1. — Custom built software in Matlab. DOI: http://dx.doi.org/10.7554/eLife.05124.021 [file elife05124s001.zip › Poles and Kinetochores/External/geom3d/geom3d/vectors3d.m]

function vectors3d(varargin)
%VECTORS3D Description of functions operating on 3D vectors
%
%   Vectors are represented by their 3 Cartesian coordinates:
%   V = [VX VY VZ];
%
%   List of vectors are represented by N*3 arrays, with the coordinates of
%   each vector on a row.
%
%
%   See also
%   vectorNorm3d, normalizeVector3d, vectorCross3d, vectorAngle3d
%   isParallel3d, isPerpendicular3d
%   createTranslation3d
%
% ------
% Author: David Legland
% e-mail: david.legland@grignon.inra.fr
% Created: 2008-10-13,    using Matlab 7.4.0.287 (R2007a)
% Copyright 2008 INRA - BIA PV Nantes - MIAJ Jouy-en-Josas.
