# Supplementary material for: The equatorial position of the metaphase plate ensures symmetric cell divisions
Source: eLife. 2015 Jul 18;4:e05124. doi: 10.7554/eLife.05124 (PMC4536468; doi:10.7554/eLife.05124)
Supplement: Source code 1. — Custom built software in Matlab. DOI: http://dx.doi.org/10.7554/eLife.05124.021 [file elife05124s001.zip › Poles and Kinetochores/External/geom3d/meshes3d/changelog.txt]

change log for meshes3d

meshes3d release 2011.06.30
===========================

Important changes:
- Package has been splitted up into 'geom3d' and 'meshes3d'. See changelog of
    "geom3d" package for older revisions

New Functions
- added function clipMeshVertices
- added function computeMeshEdges

Bug Fixes
- fixed bug in edge labeling of createCubeOctaedron
