# Supplementary material for: The equatorial position of the metaphase plate ensures symmetric cell divisions
Source: eLife. 2015 Jul 18;4:e05124. doi: 10.7554/eLife.05124 (PMC4536468; doi:10.7554/eLife.05124)
Supplement: Source code 1. — Custom built software in Matlab. DOI: http://dx.doi.org/10.7554/eLife.05124.021 [file elife05124s001.zip › Poles and Kinetochores/External/geom3d/meshes3d/createRhombododecahedron.m]

function varargout = createRhombododecahedron()
%CREATERHOMBODODECAHEDRON Create a 3D mesh representing a rhombododecahedron
%
%   [V E F] = createRhombododecahedron
%   V is a 14-by-3 array with vertex coordinate, 
%   E is a 12-by-2 array containing indices of neighbour vertices,
%   F is a 8-by-3 array containing vertices array of each face.
%
%   [V F] = createRhombododecahedron;
%   Returns only the vertices and the face vertex indices.
%
%   MESH = createRhombododecahedron;
%   Returns the data as a mesh structure, with fields 'vertices', 'edges'
%   and 'faces'.
%
%   Example
%   [v e f] = createRhombododecahedron;
%   drawMesh(v, f);
%
%
%   See also
%   meshes3d, drawMesh
%
%   ---------
%   author : David Legland 
%   INRA - TPV URPOI - BIA IMASTE
%   created the 10/02/2005.
%

%   HISTORY
%   04/01/2007: remove unused variables

nodes = [0 0 2;...
    1 -1 1;1 1 1;-1 1 1;-1 -1 1;...
    2 0 0;0 2 0;-2 0 0;0 -2 0;...
    1 -1 -1;1 1 -1;-1 1 -1;-1 -1 -1;...
    0 0 -2];

edges = [...
    1 2;1 3;1 4;1 5;...
    2 6;2 9;3 6;3 7;4 7;4 8;5 8;5 9;...
    6 10;6 11;7 11;7 12;8 12;8 13;9 10;9 13; ...
    10 14;11 14;12 14;13 14];

faces = [...
    1 2 6 3;...
    1 3 7 4;...
    1 4 8 5;...
    1 5 9 2;...
    2 9 10 6;...
    3 6 11 7;...
    4 7 12 8;...
    5 8 13 9;...
    6 10 14 11;...
    7 11 14 12;...
    8 12 14 13;...
    9 13 14 10];
    
% format output
varargout = formatMeshOutput(nargout, nodes, edges, faces);
