# Supplementary material for: The equatorial position of the metaphase plate ensures symmetric cell divisions
Source: eLife. 2015 Jul 18;4:e05124. doi: 10.7554/eLife.05124 (PMC4536468; doi:10.7554/eLife.05124)
Supplement: Source code 1. — Custom built software in Matlab. DOI: http://dx.doi.org/10.7554/eLife.05124.021 [file elife05124s001.zip › Poles and Kinetochores/External/geom3d/meshes3d/drawPolyhedron.m]

function varargout = drawPolyhedron(nodes, faces, varargin)
%DRAWPOLYHEDRON Draw polyhedron defined by vertices and faces
%
%   drawPolyhedron(NODES, FACES)
%   Draws the polyhedron defined by vertices NODES and the faces FACES. 
%   NODES is a NV-by-3 array containing coordinates of vertices, and FACES
%   is either a NF-by3 or NF-by-4 array containing indices of vertices of
%   the triangular or rectangular faces.
%   FACES can also be a cell array, in the content of each cell is an array
%   of indices to the nodes of the current face. Faces can have different
%   number of vertices.
%   
%   H = drawPolyhedron(...);
%   Also returns a handle to the created patche.
%
%   Example:
%   [n f] = createSoccerBall;
%   drawPolyhedron(n, f);
%
%   See also:
%   polyhedra, drawMesh, drawPolygon
%
%   ---------
%
%   author : David Legland 
%   INRA - TPV URPOI - BIA IMASTE
%   created the 10/02/2005.
%

%   HISTORY
%   07/11/2005 update doc.
%   04/01/2007 typo
%   18/01/2007 add support for 2D polyhedra ("nodes" is N-by-2 array), and
%       make 'cnodes' a list of points instead of a list of indices
%   14/08/2007 add comment, add support for NaN in faces (complex polygons)
%   14/09/2007 rename as drawPolyhedron
%   16/10/2008 better support for colors
%   27/07/2010 copy to 'drawMesh'


%% Initialisations


% process input arguments
switch length(varargin)
    case 0 
        % default color is red
        varargin = {'facecolor', [1 0 0]};
    case 1
        % use argument as color for faces
        varargin = {'facecolor', varargin{1}};
    otherwise
        % otherwise do nothing
end

% overwrites on current figure
hold on;

% if nodes are 2D points, add a z=0 coordinate
if size(nodes, 2) == 2
    nodes(1,3) = 0;
end


%% main loop : for each face

if iscell(faces)
    % array FACES is a cell array
    h = zeros(length(faces(:)), 1);

    for f = 1:length(faces(:))
        % get nodes of the cell
        face = faces{f};

        if sum(isnan(face))~=0
            % Special processing in case of multiple polygonal face.
            % each polygonal loop is separated by a NaN.
            
            % find indices of loops breaks
            inds = find(isnan(face));
            
            % replace NaNs by index of first vertex of each polygon
            face(inds(2:end))   = face(inds(1:end-1)+1);
            face(inds(1))       = face(1);
            face(length(face)+1)= face(inds(end)+1);            
        end
        
        % draw current face
        cnodes  = nodes(face, :);
        h(f)    = patch(cnodes(:, 1), cnodes(:, 2), cnodes(:, 3), [1 0 0]);
    end

else
    % array FACES is a NC*NV indices array, with NV : number of vertices of
    % each face, and NC number of faces
    h = zeros(size(faces, 1), 1);
    for f = 1:size(faces, 1)
        % get nodes of the cell
        cnodes = nodes(faces(f,:)', :);
        h(f) = patch(cnodes(:, 1), cnodes(:, 2), cnodes(:, 3), [1 0 0]);
    end
end

% set up drawing options
if ~isempty(varargin)
    set(h, varargin{:});
end

% format output parameters
if nargout > 0
    varargout = {h};
end
