# Supplementary material for: The equatorial position of the metaphase plate ensures symmetric cell divisions
Source: eLife. 2015 Jul 18;4:e05124. doi: 10.7554/eLife.05124 (PMC4536468; doi:10.7554/eLife.05124)
Supplement: Source code 1. — Custom built software in Matlab. DOI: http://dx.doi.org/10.7554/eLife.05124.021 [file elife05124s001.zip › Poles and Kinetochores/External/geom3d/meshes3d/faceCentroids.m]

function centroids = faceCentroids(nodes, faces)
%FACECENTROIDS Compute centroids of a mesh faces
%
%   NORMALS = faceCentroids(VERTICES, FACES)
%   VERTICES is a set of 3D points  (as a N-by-3 array), and FACES is
%   either a N-by-3 index array or a cell array of indices. The function
%   computes the centroid of each face, and returns a Nf-by-3 array
%   containing their coordinates.
%
%   Example
%     [v e f] = createIcosahedron;
%     normals1 = faceNormal(v, f);
%     centros1 = faceCentroids(v, f);
%     figure; drawMesh(v, f); 
%     hold on; axis equal; view(3);
%     drawVector3d(centros1, normals1);
%
%
%   See also:
%   meshes3d, drawMesh, faceNormal, convhull, convhulln
%
%
% ------
% Author: David Legland
% e-mail: david.legland@grignon.inra.fr
% Created: 2006-07-05
% Copyright 2006 INRA - CEPIA Nantes - MIAJ (Jouy-en-Josas).

%   HISTORY
%   2007/09/18 fix: worked only for 2D case, now works also for 3D


if isnumeric(faces)
    % trimesh or quadmesh
    nf = size(faces, 1);
    centroids = zeros(nf, size(nodes, 2));
    if size(nodes, 2) == 2
        % planar case
        for f = 1:nf
            centroids(f,:) = polygonCentroid(nodes(faces(f,:), :));
        end
    else
        % 3D case
        for f = 1:nf
            centroids(f,:) = polygonCentroid3d(nodes(faces(f,:), :));
        end
    end        
else
    % mesh with faces stored as cell array
    nf = length(faces);
    centroids = zeros(nf, size(nodes, 2));
    if size(nodes, 2) == 2
        % planar case
        for f = 1:nf
            centroids(f,:) = polygonCentroid(nodes(faces{f}, :));
        end
    else
        % 3D case
        for f = 1:nf
            centroids(f,:) = polygonCentroid3d(nodes(faces{f}, :));
        end
    end
end
